# Supplementary material for: Leveraging the Patient and Family Voice in the Development of Patient Education: Supporting the Pediatric Oncology Experience
Source: Cancers (Basel). 2025 Apr 1;17(7):1201. doi: 10.3390/cancers17071201 (PMC11988127; doi:10.3390/cancers17071201)
Supplement: Supplementary file 1 [file cancers-17-01201-s001.zip]

Archive with 1 entries (1 files):
- cancers-3518051-supplementary.pdf
